# Supplementary material for: Polygenic Innate Immunity Score to Predict the Risk of Cytomegalovirus Infection in CMV D+/R- Transplant Recipients. A Prospective Multicenter Cohort Study
Source: Front Immunol. 2022 Aug 9;13:897912. doi: 10.3389/fimmu.2022.897912 (PMC9397545; doi:10.3389/fimmu.2022.897912)
Supplement: Supplementary file 4 [file DataSheet_1.csv]

	Followup_days	Hospital	Sex	Age	Diabetes	Heart_disease	Kidney_failure	Dialysis	Dialysis_beginning	Previous_immunosuppression	MELD	HIV	HCV	HCV_genotype	HBV	EBV	Toxoplasma	Tx_type	Urgency	Tx_cause	Donor	Donor_age	Donor_cause_death	Donor_infection	Donor_infection_focus	Donor_infectious_agent	IQ_duration	CCHH	Bacteria_prophylaxis_1	Bacteria_prophylaxis_2	Trimethoprim/sulfamethoxazole	Fungal_prophylaxis	Valganciclovir	Prophylaxis_days	Induction	Immunosuppression_1	Immunosuppression_2	Immunosuppression_recode	Previous_rituximab	VAR00009	CV_CMV_1	CV_CMV_2	CV_CMV_3	CV_CMV_4	CV_CMV_5	CV_CMV_6	CMV_infection	CMV_days_1	CMV_1_disease_type
1	725	Reina Sofía	Male	34	No	No	Yes	NA		No	NA	Negative	Negative	NA	Negative	Positive	Negative	Kidney	Urgent	Nefroangiosclerosis	Deceased	NA	NA	No	NA	NA		NA	NA	NA	NA	NA	Sí	49	No induction	Tacrolimus	Mycophenolic acid	ICN + MMF	No	0	9136	0	0	0	0	0	Yes	123	Asymptomatic replication
2	392	Marques de Valdecilla	Male	45	No	No	No	No		NA	NA	Negative	Negative	NA	Negative	Positive	Negative	Liver	Elective	Other	NA	61	Hemorragic stroke	No	NA	NA		NA	amoxi-clavulanic	NA	Yes	No	Sí	154	Basiliximab	Tacrolimus	Mycophenolic acid	ICN + MMF	No	0	1019	869	365	0	137	NA	Yes	171	Asymptomatic replication
3	1464	Hospital Clínic Barcelona	Male	59	No	No	No	No		No	17	Negative	Negative	NA	Negative	Positive	Positive	Liver	Elective	Enol	Deceased	38	Hemorragic stroke	Sí	Respiratory	Citrobacter sensible	7.15	3	ceftazidime	teicoplanin	Yes	Nystatin	Sí	111	Basiliximab	Tacrolimus	Mycophenolic acid	ICN + MMF	No	0	628	3628	NA	NA	NA	NA	Yes	127	Asymptomatic replication
4	1089	Cruces	Male	52	No	No	No	No		No	NA	Negative	Positive	1a	Negative	Negative	Positive	Liver	Elective	HCV	Deceased	NA	NA	No	NA	NA	4:00:00	1	NA	NA	Yes	No	Sí	96	No induction	Tacrolimus	Mycophenolic acid	ICN + MMF	No	0	450	NA	1860	0	0	0	Yes	146	Asymptomatic replication
5	993	Hospital Clínic Barcelona	Male	63	Sí	No	Yes	Peritoneal dialysis	APR 2013	No	NA	Negative	Negative	NA	Negative	Positive	Negative	Kidney	Elective	Diabetes	Asystole	NA	Cardiac arrest	No	NA	NA	2.3	0	ertapenem	NA	Yes	No	Sí	100	Thymoglobulin	Tacrolimus	Sirolimus	ICN + mTOR	No	0	415	345	668	0	NA	NA	Yes	119	Asymptomatic replication
6	365	12 de Octubre	Male	39	No	No	Yes	Hemodialysis	AUG 2011	No	NA	Negative	Negative	NA	Negative	Negative	Positive	Kidney	Elective	Poliquistosis	Asystole	42	Cardiac arrest	No	NA	NA	3	0	cefazolin	NA	Yes	No	Sí	92	Thymoglobulin	Tacrolimus	Mycophenolic acid	ICN + MMF	No	0	50	10	0	0	0	0	Yes	106	Asymptomatic replication
7	2057	12 de Octubre	Male	23	No	No	Yes	Hemodialysis	DEC 2003	No	NA	Negative	Negative	NA	Negative	Negative	Negative	Kidney	Elective	Other	Asystole	40	Cardiac arrest	No	NA	NA	4.25	0	cefazolin	NA	Yes	No	Sí	243	Thymoglobulin	Tacrolimus	Mycophenolic acid	ICN + MMF	No	0	0	0	10	0	0	0	Yes	293	Probable organ disease
8	2037	12 de Octubre	Male	29	No	No	Yes	Hemodialysis	DEC 2008	No	NA	Negative	Negative	NA	Negative	Positive	Negative	Kidney	Elective	Other	Deceased	40	Traumatic brain injury	No	NA	NA	3	0	cefazolin	NA	Yes	No	Sí	194	No induction	Tacrolimus	Mycophenolic acid	ICN + MMF	No	0	0	0	0	0	0	0	Yes	373	Probable organ disease
9	782	12 de Octubre	Female	16	No	No	Yes	Peritoneal dialysis	oct-14	Yes	NA	Negative	Negative	NA	Negative	Positive	Negative	Kidney	Elective	Other	Deceased	45	Traumatic brain injury	No	NA	NA	2.75	0	cefazolin	NA	Yes	No	Sí	186	No induction	Tacrolimus	Mycophenolic acid	ICN + MMF	Yes	0	0	0	0	0	320	120	Yes	370	Probable organ disease
10	365	Reina Sofía	Male	45	No	No	Yes	NA		No	NA	Negative	Negative	NA	Negative	Positive	Negative	Kidney	Elective	Other	Deceased	NA	NA	No	NA	NA		NA	NA	NA	NA	NA	Sí	100	No induction	Tacrolimus	Mycophenolic acid	ICN + MMF	No	NA	0	0	0	4552	NA	NA	Yes	148	Probable organ disease
11	268	Hospital Clínic Barcelona	Female	55	No	No	No	No		No	NA	Positive	Positive	NA	Negative	Positive	Positive	Liver	Elective	Hepatocarcinoma	Live	NA	NA	No	NA	NA		NA	ceftazidime	teicoplanin	Yes	Nystatin	Sí	92	No induction	Tacrolimus	Mycophenolic acid	ICN + MMF	No	NA	0	0	0	0	0	0	Yes	255	Probable organ disease
12	389	Marques de Valdecilla	Male	49	No	No	Yes	Peritoneal dialysis	JAN 2015	No	NA	Negative	Negative	NA	Negative	Positive	Negative	Kidney	Elective	Etiología no filiada	Deceased	56	Hemorragic stroke	No	NA	NA		NA	ceftriaxona	NA	Yes	No	Sí	92	Thymoglobulin	Tacrolimus	Mycophenolic acid	ICN + MMF	No	NA	0	9680	9020	1200	980	0	Yes	125	Probable organ disease
13	358	Marques de Valdecilla	Male	59	Sí	Yes	No	No		NA	NA	NA	NA	NA	NA	NA	NA	Heart	Urgent	Ischemic	NA	NA	NA	NA	NA	NA		NA	cefazolin	NA	NA	NA	Sí	90	No induction	Tacrolimus	Mycophenolic acid	ICN + MMF	No	NA	0	85800	22600	637	0	0	Yes	235	Probable organ disease
14	741	Cruces	Male	62	No	No	Yes	Hemodialysis		No	NA	Negative	Positive	NA	Negative	Positive	Negative	Kidney	Elective	Other	Deceased	51	Hemorragic stroke	NA	NA	NA	2.45	NA	ceftriaxona	NA	NA	NA	Sí	89	Basiliximab	Tacrolimus	Mycophenolic acid	ICN + MMF	No	NA	0	0	0	0	0	0	Yes	191	Probable organ disease
15	1159	Hospital Clínic Barcelona	Female	54	No	No	Yes	Hemodialysis	sep-11	No	NA	Negative	Negative	NA	Negative	Positive	Negative	Kidney	Elective	Autoimmune	Asystole	NA	NA	No	NA	NA	2.15	0	ertapenem	NA	Yes	No	Sí	85	Thymoglobulin	Tacrolimus	Sirolimus	ICN + mTOR	No	NA	0	NA	NA	615052	NA	NA	Yes	145	Probable organ disease
16	219	Marques de Valdecilla	Male	57	Sí	Yes	No	NA		NA	NA	Negative	Negative	NA	Negative	Negative	Negative	Heart	Elective	Ischemic	Deceased	NA	NA	NA	NA	NA		NA	meropenem	daptomycin	Yes	NA	Sí	84	Basiliximab	Tacrolimus	Mycophenolic acid	ICN + MMF	No	NA	0	4420	NA	0	0	0	Yes	169	Probable organ disease
17	782	Reina Sofía	Male	48	No	No	No	NA		No	NA	Negative	Negative	NA	Negative	Negative	Negative	Kidney	Elective	Other	Deceased	NA	NA	No	NA	NA		NA	NA	NA	NA	NA	Sí	83	No induction	Tacrolimus	Mycophenolic acid	ICN + MMF	No	NA	0	0	0	6587	457490	19946	Yes	158	Probable organ disease
18	303	Reina Sofía	Female	33	No	No	Yes	NA		NA	NA	Negative	Negative	NA	Negative	Positive	Negative	Kidney	NA	Other	NA	NA	NA	NA	NA	NA		NA	NA	NA	NA	NA	Sí	70	Thymoglobulin	Tacrolimus	Mycophenolic acid	ICN + MMF	No	NA	0	0	0	764	3023	16038	Yes	56	Probable organ disease
19	365	12 de Octubre	Male	31	No	No	Yes	Hemodialysis	may-12	No	NA	Negative	Negative	NA	Negative	Positive	Negative	Kidney	Elective	IgA nefropathy	Asystole	42	Cardiac arrest	No	NA	NA	3.5	0	cefazolin	NA	Yes	No	Sí	16	Thymoglobulin	Tacrolimus	Mycophenolic acid	ICN + MMF	No	NA	0	50	0	0	0	0	Yes	33	Probable organ disease
20	699	Marques de Valdecilla	Female	21	Sí	Yes	No	No		No	NA	Negative	Negative	NA	Negative	Positive	Positive	Heart	Elective	Dilatada idiopática	Deceased	48	NA	NA	NA	NA	6.3	NA	cefazolin	NA	NA	NA	Sí	15	Thymoglobulin	Tacrolimus	Mycophenolic acid	ICN + MMF	No	NA	0	137	NA	19100	933	478	Yes	77	Probable organ disease
21	709	12 de Octubre	Male	33	Sí	No	Yes	No		No	NA	Negative	Negative	NA	Negative	Positive	Positive	Kidney	Elective	Diabetes	Live	59	NA	No	NA	NA	4.25	0	cefazolin	NA	Yes	No	Sí	194	Basiliximab	Tacrolimus	Mycophenolic acid	ICN + MMF	No	NA	0	0	0	0	31358	1138	Yes	246	Viral syndrome
22	814	12 de Octubre	Male	57	Sí	No	Yes	Peritoneal dialysis	JAN 2014	No	NA	Negative	Negative	NA	Negative	Negative	Positive	Kidney	Elective	Diabetes	Asystole	56	Cardiac arrest	No	NA	NA	3.5	0	cefazolin	NA	Yes	No	Sí	182	Thymoglobulin	Tacrolimus	Mycophenolic acid	ICN + MMF	No	NA	0	0	6820	509	0	0	Yes	204	Viral syndrome
23	358	12 de Octubre	Female	42	No	No	Yes	No		Yes	NA	Negative	Negative	NA	Negative	Positive	Negative	Kidney	Elective	Other	Live	67	NA	No	NA	NA	2.15	0	cefazolin	NA	Yes	No	Sí	181	Basiliximab	Tacrolimus	Mycophenolic acid	ICN + MMF	No	NA	0	0	0	0	0	806	Yes	303	Viral syndrome
24	365	12 de Octubre	Male	66	No	Yes	Yes	Peritoneal dialysis	APR 2014	No	NA	Negative	Negative	NA	Negative	Negative	Negative	Kidney	Elective	Nefroangiosclerosis	Deceased	60	Traumatic brain injury	No	NA	NA	4.5	0	cefazolin	NA	Yes	No	Sí	127	Basiliximab	Tacrolimus	Ciclosporina	ICN + mTOR	No	NA	0	0	14355	220	0	1720	Yes	130	Viral syndrome
25	244	Marques de Valdecilla	Male	50	No	No	No	No		No	18	Negative	Negative	NA	Negative	Positive	Negative	Liver	Elective	Enol	NA	NA	NA	NA	NA	NA	6:30:00	3	amoxi-clavulanic	norfloxacin	NA	NA	Sí	107	Basiliximab	Tacrolimus	Mycophenolic acid	ICN + MMF	No	NA	0	NA	NA	3015	NA	NA	Yes	162	Viral syndrome
26	241	Marques de Valdecilla	Male	62	Sí	No	Yes	Hemodialysis		No	NA	Negative	Negative	NA	Negative	Positive	Positive	Kidney	Elective	Diabetes	Deceased	63	Hemorragic stroke	NA	NA	NA		NA	ceftriaxona	NA	Yes	NA	Sí	93	Basiliximab	Tacrolimus	Mycophenolic acid	ICN + MMF	No	NA	0	706106	73200	16800	1770	431	Yes	143	Viral syndrome
27	1422	Cruces	Male	58	No	No	No	No		No	NA	Negative	Negative	NA	Negative	Negative	Negative	Liver	Elective	Enol	Deceased	NA	NA	No	NA	NA	4:38:00	0	NA	NA	Yes	No	Sí	92	No induction	Tacrolimus	Mycophenolic acid	ICN + MMF	No	NA	0	0	1530	0	0	0	Yes	140	Viral syndrome
28	1433	Cruces	Male	54	No	No	No	No		No	NA	Negative	Positive	3	Negative	Negative	Negative	Liver	Elective	HCV	Deceased	NA	NA	No	NA	NA	3:02:00	1	NA	NA	Yes	No	Sí	91	No induction	Tacrolimus	Mycophenolic acid	ICN + MMF	No	NA	0	0	2280	NA	0	0	Yes	130	Viral syndrome
29	1468	Cruces	Male	66	No	Yes	No	No		No	11	Negative	Negative	NA	Negative	Positive	Negative	Liver	Elective	Hepatocarcinoma	Deceased	NA	NA	No	NA	NA	3:56:00	2	NA	NA	Yes	No	Sí	24	No induction	Tacrolimus	Mycophenolic acid	ICN + MMF	No	NA	0	2580	8730	1720	0	0	Yes	84	Viral syndrome
30	818	12 de Octubre	Male	59	No	No	Yes	No		No	NA	Negative	Negative	NA	Negative	Positive	Negative	Kidney	Elective	Tóxicos	Live	60	NA	No	NA	NA	3.1	0	cefazolin	NA	Yes	No	Sí	242	Basiliximab	Tacrolimus	Mycophenolic acid	ICN + MMF	No	NA	0	0	0	31637	0	0	Yes	330	Asymptomatic replication
31	861	12 de Octubre	Male	43	No	No	Yes	Hemodialysis	jun-14	No	NA	Negative	Negative	NA	Negative	Positive	Positive	Kidney	Elective	IgA nefropathy	Deceased	42	Traumatic brain injury	No	NA	NA	1.75	0	cefazolin	NA	Yes	No	Sí	181	No induction	Tacrolimus	Mycophenolic acid	ICN + MMF	No	NA	0	9963	166	0	685	0	Yes	203	Asymptomatic replication
32	833	12 de Octubre	Male	68	No	No	Yes	Hemodialysis	AUG 2012	No	NA	Negative	Negative	NA	Negative	Positive	Positive	Kidney	Elective	Obstructive uropathy	Deceased	65	Ischemic stroke	No	NA	NA	4.5	0	cefazolin	NA	Yes	No	Sí	179	Basiliximab	Tacrolimus	Mycophenolic acid	ICN + MMF	No	NA	0	0	0	531	489	0	Yes	214	Asymptomatic replication
33	921	12 de Octubre	Male	71	No	No	Yes	Hemodialysis	jul-14	No	NA	Negative	Negative	NA	Negative	Positive	Negative	Kidney	Elective	IgA nefropathy	Deceased	29	Traumatic brain injury	No	NA	NA	2.5	0	cefazolin	NA	Yes	No	Sí	145	Basiliximab	Tacrolimus	Mycophenolic acid	ICN + MMF	No	NA	0	0	55	0	0	0	Yes	344	Asymptomatic replication
34	196	Marques de Valdecilla	Male	45	No	Yes	No	No		No	NA	Negative	Negative	NA	Negative	Positive	Positive	Heart	Elective	Dilatada idiopática	Deceased	53	NA	No	NA	NA	3:45:00	0	cefazolin	NA	No	No	Sí	100	No induction	Tacrolimus	Mycophenolic acid	ICN + MMF	No	NA	0	1020	NA	NA	NA	NA	Yes	133	Asymptomatic replication
35	365	Reina Sofía	Female	39	No	No	Yes	NA		No	NA	Negative	Negative	NA	Negative	Positive	Positive	Kidney	Elective	Poliquistosis	Deceased	NA	NA	No	NA	NA		NA	NA	NA	NA	NA	Sí	99	No induction	Tacrolimus	Mycophenolic acid	ICN + MMF	No	NA	0	396	NA	NA	NA	NA	Yes	130	Asymptomatic replication
36	1368	Cruces	Female	64	No	No	No	No		No	7	Negative	Positive	1b	Negative	Positive	Negative	Liver	Elective	HCV	Deceased	68	Ischemic stroke	NA	NA	NA	3.3	NA	cefotaxima	ampicillin	NA	NA	Sí	94	No induction	Tacrolimus	Everolimus	ICN + mTOR	No	NA	0	0	0	0	0	0	Yes	207	Asymptomatic replication
37	576	Cruces	Male	66	No	No	No	No		No	17	Negative	Negative	NA	Negative	Positive	Negative	Liver	Elective	Enol	Deceased	56	Ischemic stroke	No	NA	NA	4.15	NA	cefotaxima	ampicillin	NA	NA	Sí	92	No induction	Tacrolimus	Everolimus	ICN + mTOR	No	NA	0	1830	NA	0	0	0	Yes	140	Asymptomatic replication
38	1151	Hospital Clínic Barcelona	Female	57	No	No	No	No		No	19	Negative	Positive	NA	Negative	Positive	Positive	Liver	Elective	Hepatocarcinoma	Deceased	73	Ischemic stroke	No	NA	NA	6.3	4	aztreonam	teicoplanin	Yes	Nystatin	Sí	92	No induction	Tacrolimus	Mycophenolic acid	ICN + MMF	No	NA	0	NA	NA	NA	NA	NA	Yes	195	Asymptomatic replication
39	137	Bellvitge	Male	57	No	No	No	No		No	NA	Negative	Positive	3	Negative	Negative	Positive	Liver	Elective	Hepatocarcinoma	Deceased	NA	NA	Sí	NA	HBV		NA	ceftazidime	teicoplanin	Yes	No	Sí	91	Basiliximab	Tacrolimus	Mycophenolic acid	ICN + MMF	No	NA	0	23359	NA	NA	NA	NA	Yes	127	Asymptomatic replication
40	183	Reina Sofía	Female	39	Sí	Yes	Yes	NA		No	NA	Negative	Negative	NA	Negative	Negative	NA	Kidney-pancreas	Elective	Nefroangiosclerosis	Deceased	NA	NA	No	NA	NA		NA	NA	NA	NA	NA	Sí	91	No induction	Tacrolimus	Mycophenolic acid	ICN + MMF	No	NA	0	183	0	0	0	NA	Yes	118	Asymptomatic replication
41	291	Reina Sofía	Male	36	No	No	Yes	NA		No	NA	Negative	Negative	NA	Negative	Positive	Negative	Kidney	Elective	Malformación congénita	Deceased	NA	NA	No	NA	NA		NA	NA	NA	NA	NA	Sí	90	No induction	Tacrolimus	Mycophenolic acid	ICN + MMF	No	NA	0	852	12891	2145	0	0	Yes	104	Asymptomatic replication
42	1142	Hospital Clínic Barcelona	Male	40	No	No	Yes	Hemodialysis	jun-13	No	NA	Negative	Negative	NA	Negative	Positive	Positive	Kidney	Elective	Other	Deceased	NA	NA	No	NA	NA	1.45	0	ertapenem	NA	Yes	No	Sí	88	Basiliximab	Tacrolimus	Everolimus	ICN + mTOR	No	NA	0	0	0	NA	6091	NA	Yes	158	Asymptomatic replication
43	1176	Hospital Clínic Barcelona	Male	54	No	No	No	No		No	18	Negative	Positive	1a	Negative	Positive	Positive	Liver	Elective	Hepatocarcinoma	Deceased	75	Hemorragic stroke	No	NA	NA	5	1	aztreonam	teicoplanin	Yes	Nystatin	Sí	87	Basiliximab	Tacrolimus	Mycophenolic acid	ICN + MMF	No	NA	0	866	NA	NA	NA	0	Yes	126	Asymptomatic replication
44	1425	Hospital Clínic Barcelona	Male	47	Sí	No	Yes	Hemodialysis	JAN 2009	No	NA	Negative	Negative	NA	Negative	Positive	Positive	Kidney-pancreas	Elective	Diabetes	Deceased	47	Hemorragic stroke	Sí	Urinary	E. faecium	4.55	0	cefotaxime	vancomycin	Yes	Fluconazol y luego Nystatin	Sí	86	Thymoglobulin	Tacrolimus	Mycophenolic acid	ICN + MMF	No	NA	0	5003	NA	NA	NA	NA	Yes	117	Asymptomatic replication
45	203	Reina Sofía	Male	47	No	No	Yes	NA		No	NA	Negative	Negative	NA	Negative	Positive	Positive	Kidney	Elective	Etiología no filiada	Deceased	NA	NA	No	NA	NA		NA	NA	NA	NA	NA	Sí	77	No induction	Tacrolimus	Mycophenolic acid	ICN + MMF	No	NA	0	1932	476	0	0	0	Yes	111	Asymptomatic replication
46	116	Bellvitge	Male	53	Sí	No	No	No		No	NA	Negative	Negative	NA	Negative	Negative	Negative	Liver	Elective	Hepatocarcinoma	Deceased	NA	NA	No	NA	NA		NA	aztreonam	teicoplanin	Yes	No	Sí	67	Basiliximab	Tacrolimus	Mycophenolic acid	ICN + MMF	No	NA	0	1186	NA	NA	NA	NA	Yes	106	Asymptomatic replication
47	213	Reina Sofía	Male	41	Sí	No	Yes	NA		No	NA	Negative	NA	NA	NA	Positive	NA	Kidney-pancreas	Elective	Diabetes	Deceased	NA	NA	No	NA	NA		NA	NA	NA	NA	NA	Sí	54	No induction	Tacrolimus	Mycophenolic acid	ICN + MMF	No	NA	0	478	3015	504	0	0	Yes	120	Asymptomatic replication
48	229	Marques de Valdecilla	Male	64	No	Yes	Yes	No		No	NA	Negative	Negative	NA	Negative	Positive	Positive	Heart	Elective	Ischemic	Deceased	47	Cardiac arrest	NA	NA	NA		NA	cefazolin	NA	NA	NA	Sí	21	Basiliximab	Tacrolimus	Mycophenolic acid	ICN + MMF	No	NA	0	0	0	0	4380	NA	Yes	158	Asymptomatic replication
49	609	12 de Octubre	Male	26	No	No	Yes	No		No	NA	Negative	Negative	NA	Negative	Positive	Negative	Kidney	Elective	IgA nefropathy	Live	58	NA	No	NA	NA	3.5	0	cefazolin	NA	Yes	No	Sí	281	Basiliximab	Tacrolimus	Mycophenolic acid	ICN + MMF	No	NA	0	0	0	0	0	0	No	NA	NA
50	911	12 de Octubre	Male	77	No	No	Yes	Hemodialysis	mar-10	No	NA	Negative	Negative	NA	Negative	Negative	Positive	Kidney	Elective	Poliquistosis	Deceased	78	Ischemic stroke	No	NA	NA	4.5	0	cefazolin	NA	Yes	No	Sí	243	Basiliximab	Tacrolimus	Mycophenolic acid	ICN + MMF	No	NA	0	0	0	0	0	0	No	NA	NA
51	371	12 de Octubre	Male	19	No	No	Yes	No		No	NA	Negative	Negative	NA	Negative	Negative	Negative	Kidney	Elective	Other	Live	52	NA	No	NA	NA	5.7	0	cefazolin	NA	Yes	No	Sí	227	Basiliximab	Tacrolimus	Mycophenolic acid	ICN + MMF	No	NA	0	0	0	0	0	0	No	NA	NA
52	724	12 de Octubre	Female	18	No	No	Yes	Hemodialysis	feb-15	No	NA	Negative	Negative	NA	Negative	Negative	Negative	Kidney	Elective	Malformación congénita	Live	45	NA	No	NA	NA	3.5	0	cefazolin	NA	Yes	No	Sí	221	Basiliximab	Tacrolimus	Mycophenolic acid	ICN + MMF	No	NA	0	0	0	0	0	0	No	NA	NA
53	703	12 de Octubre	Female	29	No	No	Yes	Hemodialysis	AUG 2012	No	NA	Negative	Negative	NA	Negative	Positive	Positive	Liver-kidney	Elective	Other	Deceased	24	Traumatic brain injury	No	NA	NA	7.75	3	ceftazidime	teicoplanin	Yes	Fluconazol	Sí	208	No induction	Tacrolimus	Mycophenolic acid	ICN + MMF	No	NA	0	0	0	0	0	0	No	NA	NA
54	1994	12 de Octubre	Male	38	No	No	Yes	Hemodialysis	jul-11	No	NA	Negative	Negative	NA	Negative	Positive	Negative	Kidney	Elective	Other	Asystole	20	Cardiac arrest	No	NA	NA	3.9	0	cefazolin	NA	Yes	No	Sí	196	Thymoglobulin	Tacrolimus	Mycophenolic acid	ICN + MMF	No	NA	0	0	0	0	0	0	No	NA	NA
55	772	12 de Octubre	Male	44	No	No	Yes	Hemodialysis	AUG 2014	No	NA	Negative	Negative	NA	Negative	Negative	Positive	Kidney	Elective	IgA nefropathy	Asystole	45	Cardiac arrest	No	NA	NA	3.25	0	cefazolin	NA	Yes	No	Sí	192	Thymoglobulin	Tacrolimus	Mycophenolic acid	ICN + MMF	No	NA	0	0	0	0	0	0	No	NA	NA
56	826	12 de Octubre	Male	61	No	Yes	Yes	Peritoneal dialysis	nov-14	No	NA	Negative	Negative	NA	Negative	Positive	Positive	Kidney	Elective	IgA nefropathy	Deceased	56	Ischemic stroke	No	NA	NA	3.3	0	cefazolin	NA	Yes	No	Sí	184	Basiliximab	Tacrolimus	Mycophenolic acid	ICN + MMF	No	NA	0	0	0	0	0	0	No	NA	NA
57	1922	12 de Octubre	Male	37	Sí	No	Yes	Peritoneal dialysis	nov-11	No	NA	Negative	Negative	NA	Negative	Positive	Negative	Kidney	Elective	Diabetes	Asystole	43	Cardiac arrest	No	NA	NA	4.5	0	cefazolin	NA	Yes	No	Sí	184	Thymoglobulin	Tacrolimus	Mycophenolic acid	ICN + MMF	No	NA	0	0	0	0	0	0	No	NA	NA
58	1905	12 de Octubre	Male	44	Sí	No	Yes	Hemodialysis	JAN 2011	No	NA	Negative	Negative	NA	Negative	Positive	Negative	Kidney	Elective	Poliquistosis	Asystole	43	Cardiac arrest	No	NA	NA	4.6	0	cefazolin	NA	Yes	No	Sí	183	Thymoglobulin	Tacrolimus	Mycophenolic acid	ICN + MMF	No	NA	0	0	0	0	0	0	No	NA	NA
59	438	12 de Octubre	Male	22	No	No	Yes	Peritoneal dialysis	jun-15	No	NA	Negative	Negative	NA	Negative	Positive	Negative	Kidney	Elective	Malformación congénita	Deceased	24	Traumatic brain injury	No	NA	NA	3	0	cefazolin	NA	Yes	No	Sí	183	No induction	Tacrolimus	Mycophenolic acid	ICN + MMF	No	NA	0	0	0	0	0	0	No	NA	NA
60	599	12 de Octubre	Male	76	No	No	Yes	Hemodialysis	DEC 2013	No	NA	Negative	Negative	NA	Negative	Positive	Negative	Kidney	Elective	Other	Deceased	75	Hemorragic stroke	No	NA	NA	3.3	0	cefazolin	NA	Yes	No	Sí	182	Basiliximab	Tacrolimus	Mycophenolic acid	ICN + MMF	No	NA	0	0	0	0	0	0	No	NA	NA
61	724	12 de Octubre	Male	61	No	No	Yes	No		No	NA	Negative	Negative	NA	Negative	Positive	Negative	Kidney	Elective	Poliquistosis	Live	37	NA	No	NA	NA	3.5	0	cefazolin	NA	Yes	No	Sí	162	Basiliximab	Tacrolimus	Mycophenolic acid	ICN + MMF	No	NA	0	0	0	0	0	0	No	NA	NA
62	242	Hospital Clínic Barcelona	Male	58	Sí	No	No	NA		No	NA	Negative	Positive	NA	Negative	Positive	Positive	Liver	Elective	HCV	Deceased	NA	NA	NA	NA	NA		NA	ceftazidime	teicoplanin	Yes	Nystatin	Sí	162	Basiliximab	Tacrolimus	Mycophenolic acid	ICN + MMF	No	NA	0	0	0	0	0	0	No	NA	NA
63	1668	12 de Octubre	Male	52	No	No	Yes	Peritoneal dialysis	DEC 2012	No	NA	Negative	Negative	NA	Negative	no realizado	Positive	Kidney	Elective	Nefroangiosclerosis	Asystole	53	Cardiac arrest	No	NA	NA	4	0	cefazolin	NA	Yes	No	Sí	145	Thymoglobulin	Tacrolimus	Mycophenolic acid	ICN + MMF	No	NA	0	0	0	0	0	0	No	NA	NA
64	365	Reina Sofía	Male	23	No	No	Yes	NA		No	NA	Negative	Negative	NA	Negative	Positive	NA	Kidney	Elective	Other	Deceased	NA	NA	No	NA	NA		NA	NA	NA	NA	NA	Sí	112	No induction	Tacrolimus	Mycophenolic acid	ICN + MMF	No	NA	0	0	0	0	0	NA	No	NA	NA
65	225	Reina Sofía	Female	45	No	No	Yes	NA		NA	NA	Negative	Negative	NA	Negative	Positive	Positive	Kidney	Elective	Obstructive uropathy	NA	NA	NA	NA	NA	NA		NA	NA	NA	NA	NA	Sí	107	Thymoglobulin	Tacrolimus	Mycophenolic acid	ICN + MMF	No	NA	0	0	0	0	0	0	No	NA	NA
66	221	Marques de Valdecilla	Male	64	No	Yes	Yes	No		No	NA	Negative	Negative	NA	Negative	Positive	Negative	Heart	Urgent	Ischemic	Deceased	60	Traumatic brain injury	No	NA	NA	4:00:00	2	cefazolin	NA	NA	NA	Sí	107	Basiliximab	Tacrolimus	Mycophenolic acid	ICN + MMF	No	NA	0	0	0	0	NA	0	No	NA	NA
67	755	Hospital Clínic Barcelona	Male	59	Sí	Yes	Yes	Hemodialysis	sep-13	No	NA	Negative	Negative	NA	Negative	Positive	Positive	Kidney	Elective	Diabetes	Asystole	NA	Cardiac arrest	No	NA	NA	2:40:00	0	ertapenem	NA	Yes	No	Sí	107	Thymoglobulin	Tacrolimus	Mycophenolic acid	ICN + MMF	No	NA	0	NA	NA	NA	NA	NA	No	NA	NA
68	1445	Hospital Clínic Barcelona	Female	22	No	No	No	No		Yes	NA	Negative	Negative	NA	Negative	Positive	Negative	Liver	Urgent	Autoimmune	Deceased	47	Hemorragic stroke	Sí	Respiratory	Unknown	5.05	2	ceftazidime	teicoplanin	Yes	Nystatin	Sí	105	Basiliximab	Tacrolimus	Mycophenolic acid	ICN + MMF	No	NA	0	0	0	0	0	0	No	NA	NA
69	205	Marques de Valdecilla	Male	55	Sí	Yes	No	No		No	NA	Negative	Negative	NA	Negative	Positive	Positive	Heart	Urgent	Dilatada idiopática	Deceased	17	Hemorragic stroke	Sí	Respiratory	H. influenzae	2:30:00	6	tazocel	daptomycin	No	No	Sí	103	Basiliximab	Tacrolimus	Mycophenolic acid	ICN + MMF	No	NA	0	0	0	0	NA	0	No	NA	NA
70	380	12 de Octubre	Male	76	Sí	No	Yes	Hemodialysis	oct-15	No	NA	Negative	Negative	NA	Negative	Positive	Positive	Kidney	Elective	Diabetes	Deceased	78	Hemorragic stroke	No	NA	NA	4.25	0	cefazolin	NA	Yes	No	Sí	99	Basiliximab	Tacrolimus	Mycophenolic acid	ICN + MMF	No	NA	0	0	0	0	0	NA	No	NA	NA
71	1240	Cruces	Male	47	No	No	No	No		No	NA	Negative	Negative	NA	Negative	Positive	Positive	Liver	Elective	Other	Deceased	53	Traumatic brain injury	NA	NA	NA	6.5	NA	cefotaxime	ampicillin	NA	Anidulafungina	Sí	93	Basiliximab	Tacrolimus	Mycophenolic acid	ICN + MMF	No	NA	0	0	0	0	0	0	No	NA	NA
72	351	Hospital Clínic Barcelona	Female	43	No	No	No	No		No	NA	Negative	Negative	NA	Negative	Positive	Positive	Liver	Elective	Hepatocarcinoma	Deceased	46	Hemorragic stroke	No	NA	NA		NA	ceftazidime	teicoplanin	Yes	Nystatin	Sí	92	No induction	Tacrolimus	NA	NA	No	NA	0	NA	NA	NA	NA	NA	No	NA	NA
73	284	Hospital Clínic Barcelona	Male	48	No	No	Yes	Hemodialysis	2009	Yes	NA	Positive	Negative	NA	Negative	Positive	Negative	Kidney	Elective	Pielonefritis crónica	Live	NA	NA	NA	NA	NA		NA	ertapenem	NA	Yes	NA	Sí	92	Basiliximab	Tacrolimus	Mycophenolic acid	ICN + MMF	Yes	NA	0	0	0	0	0	0	No	NA	NA
74	451	Hospital Clínic Barcelona	Male	68	Sí	Yes	Yes	Peritoneal dialysis		No	NA	Negative	Negative	NA	Negative	Positive	Positive	Kidney	Elective	Diabetes	Deceased	NA	NA	No	NA	NA		NA	ertapenem	NA	Yes	No	Sí	92	Basiliximab	Tacrolimus	Mycophenolic acid	ICN + MMF	No	NA	0	0	0	0	0	0	No	NA	NA
75	249	Reina Sofía	Male	31	Sí	No	Yes	NA		NA	NA	Negative	Negative	NA	Negative	Positive	NA	Kidney	Urgent	Diabetes	NA	NA	NA	NA	NA	NA		NA	NA	NA	NA	NA	Sí	92	Basiliximab	Tacrolimus	Mycophenolic acid	ICN + MMF	No	NA	0	0	0	0	0	0	No	NA	NA
76	355	Hospital Clínic Barcelona	Female	54	No	No	No	No		No	NA	Negative	Negative	NA	Positive	Positive	Negative	Liver	Elective	Poliquistosis	Deceased	NA	NA	No	NA	NA		NA	ceftazidime	teicoplanin	Yes	Nystatin	Sí	92	No induction	Tacrolimus	Mycophenolic acid	ICN + MMF	No	NA	0	0	0	0	0	0	No	NA	NA
77	213	Marques de Valdecilla	Male	42	No	No	Yes	Peritoneal dialysis	may-16	No	NA	Negative	Negative	NA	Negative	Positive	Positive	Kidney	Elective	Poliquistosis	Asystole	36	NA	NA	NA	NA		NA	ceftriaxona	NA	Yes	NA	Sí	92	Basiliximab	Tacrolimus	Mycophenolic acid	ICN + MMF	No	NA	0	NA	NA	NA	NA	NA	No	NA	NA
78	222	Marques de Valdecilla	Male	24	No	No	Yes	Hemodialysis	may-08	No	NA	Negative	Negative	NA	Negative	Positive	Negative	Kidney	Elective	Malformación congénita	Deceased	62	Hemorragic stroke	No	NA	NA	3:00:00	NA	ceftriaxona	NA	Yes	No	Sí	92	Thymoglobulin	Tacrolimus	Mycophenolic acid	ICN + MMF	No	NA	0	0	0	0	0	0	No	NA	NA
79	557	Cruces	Male	57	No	Yes	No	No		No	15	Negative	Negative	NA	Negative	Positive	Positive	Liver	Elective	Enol	Deceased	42	Traumatic brain injury	NA	NA	NA	3.5	NA	cefotaxima	ampicillin	NA	NA	Sí	92	No induction	Tacrolimus	Everolimus	ICN + mTOR	No	NA	0	0	0	0	0	0	No	NA	NA
80	516	Cruces	Male	70	Sí	No	No	No		No	20	Negative	Negative	NA	Positive	Positive	Positive	Liver	Elective	VHB	Deceased	25	Traumatic brain injury	NA	NA	NA	3	NA	cefotaxima	ampicillin	NA	NA	Sí	92	No induction	Tacrolimus	Everolimus	ICN + mTOR	No	NA	0	0	0	0	0	0	No	NA	NA
81	21	12 de Octubre	Male	40	No	No	Yes	Peritoneal dialysis	jul-15	No	NA	Negative	Negative	NA	Negative	Positive	Positive	Kidney	Elective	Poliquistosis	Deceased	19	Traumatic brain injury	No	NA	NA	4.5	0	cefazolin	NA	Yes	No	Sí	91	Thymoglobulin	Tacrolimus	Mycophenolic acid	ICN + MMF	No	NA	0	0	0	0	0	0	No	NA	NA
82	231	Marques de Valdecilla	Male	56	No	Yes	No	No		No	NA	Negative	Negative	NA	Negative	Positive	Positive	Heart	Urgent	Ischemic	Deceased	50	Hemorragic stroke	No	NA	NA	5:00:00	3	meropenem	daptomycin	No	No	Sí	91	Basiliximab	Tacrolimus	Mycophenolic acid	ICN + MMF	No	NA	0	0	0	0	0	0	No	NA	NA
83	289	Hospital Clínic Barcelona	Male	46	No	No	No	No		No	NA	Negative	Positive	NA	Negative	Positive	Negative	Liver	Elective	Hepatocarcinoma	Deceased	NA	NA	No	NA	NA		NA	ceftazidima	teicoplanin	Yes	Fluconazol	Sí	91	No induction	Tacrolimus	Mycophenolic acid	ICN + MMF	No	NA	0	0	0	0	0	0	No	NA	NA
84	194	Marques de Valdecilla	Female	37	Sí	Yes	Yes	Peritoneal dialysis		NA	NA	Negative	Negative	NA	Negative	Positive	Negative	Kidney-pancreas	Elective	Diabetes	Deceased	43	Hemorragic stroke	NA	NA	NA		NA	cefotaxima	vancomycin	NA	NA	Sí	90	Thymoglobulin	Tacrolimus	Mycophenolic acid	ICN + MMF	No	NA	0	0	NA	0	NA	0	No	NA	NA
85	365	Reina Sofía	Male	35	No	No	Yes	NA		No	NA	Negative	Negative	NA	Negative	NA	Negative	Kidney	Elective	Poliquistosis	Deceased	NA	NA	No	NA	NA		NA	NA	NA	NA	NA	Sí	90	No induction	Tacrolimus	Mycophenolic acid	ICN + MMF	No	NA	0	0	0	0	0	0	No	NA	NA
86	365	Reina Sofía	Male	22	No	No	Yes	NA		No	NA	Negative	Negative	NA	Negative	Positive	NA	Kidney	Elective	Nefroangiosclerosis	Live	NA	NA	No	NA	NA		NA	NA	NA	NA	NA	Sí	90	No induction	Tacrolimus	Mycophenolic acid	ICN + MMF	No	NA	0	0	NA	0	0	NA	No	NA	NA
87	105	Hospital Clínic Barcelona	Male	71	No	Yes	Yes	Hemodialysis	2008	No	NA	Positive	Negative	NA	Negative	NA	NA	Kidney	Elective	Nefroangiosclerosis	Deceased	NA	NA	NA	NA	NA		NA	ertapenem	NA	Yes	NA	Sí	89	Thymoglobulin	Tacrolimus	Mycophenolic acid	ICN + MMF	No	NA	0	0	0	0	0	0	No	NA	NA
88	1005	Hospital Clínic Barcelona	Male	24	No	No	Yes	Hemodialysis	jun-14	Yes	NA	Negative	Negative	NA	Negative	Positive	Negative	Kidney	Elective	Malformación congénita	Live	63	NA	No	NA	NA	1.55	0	ertapenem	NA	Yes	No	Sí	89	Thymoglobulin	Tacrolimus	Mycophenolic acid	ICN + MMF	No	NA	0	NA	NA	NA	NA	NA	No	NA	NA
89	387	Marques de Valdecilla	Male	53	Sí	No	Yes	Hemodialysis	feb-16	No	NA	Negative	Negative	NA	Negative	Positive	Positive	Kidney	Elective	Diabetes	Deceased	45	Hemorragic stroke	No	NA	NA		NA	ceftriaxone	NA	NA	No	Sí	82	Thymoglobulin	Tacrolimus	Mycophenolic acid	ICN + MMF	No	NA	0	0	0	0	0	0	No	NA	NA
90	162	Marques de Valdecilla	Male	54	No	Yes	No	No		No	NA	Negative	Negative	NA	Negative	Positive	Positive	Heart	Urgent	Ischemic	Deceased	NA	NA	No	NA	NA	9:50:00	9	cefazolin	NA	No	No	Sí	20	Basiliximab	Tacrolimus	Mycophenolic acid	ICN + MMF	No	NA	0	0	0	0	0	0	No	NA	NA
91	442	Hospital Clínic Barcelona	Male	58	No	No	No	NA		No	NA	Negative	Negative	NA	Negative	Positive	Negative	Liver	Elective	Other	Deceased	NA	NA	No	NA	NA		NA	ceftazidime	teicoplanin	Yes	Nystatin	Sí	134	No induction	Tacrolimus	Mycophenolic acid	ICN + MMF	No	NA	NA	0	8410	10600	13800	627	Yes	179	Probable organ disease
92	1378	Cruces	Male	51	No	No	No	No		No	11	Positive	Positive	NA	Negative	Positive	Negative	Liver	Elective	HCV	Live	62	NA	NA	NA	NA	5.52	NA	cefotaxime	ampicillin	NA	NA	Sí	93	No induction	Tacrolimus	Everolimus	ICN + mTOR	No	NA	NA	NA	NA	NA	6180	34800	Yes	170	Probable organ disease
93	257	Bellvitge	Female	34	No	No	No	No		No	NA	Negative	Negative	NA	Negative	Negative	Negative	Liver	Urgent	Other	Deceased	NA	NA	No	NA	NA		NA	aztreonam	teicoplanin	Yes	Fluconazol	No	0	Basiliximab	Tacrolimus	Mycophenolic acid	ICN + MMF	No	NA	NA	NA	NA	NA	NA	NA	Yes	27	Probable organ disease
94	1406	Cruces	Male	56	No	No	No	No		No	NA	Negative	Positive	3	Negative	Positive	Positive	Liver	Elective	HCV	Deceased	NA	NA	No	NA	NA	3:07:00	3	NA	NA	Yes	No	Sí	104	No induction	Tacrolimus	Mycophenolic acid	ICN + MMF	No	NA	NA	5800	NA	NA	0	NA	Yes	138	Viral syndrome
95	865	Hospital Clínic Barcelona	Male	66	No	Yes	Yes	Hemodialysis	may-12	No	NA	Negative	Negative	NA	Negative	Positive	Negative	Kidney	Elective	Nefroangiosclerosis	Deceased	NA	NA	No	NA	NA	4:00:00	2	ertapenem	NA	Yes	No	Sí	99	Basiliximab	Tacrolimus	Mycophenolic acid	ICN + MMF	No	NA	NA	NA	109487	NA	NA	NA	Yes	137	Viral syndrome
96	365	Reina Sofía	Male	41	No	No	Yes	NA		No	NA	Negative	Negative	NA	Negative	Positive	NA	Kidney	Elective	IgA nefropathy	Deceased	NA	NA	No	NA	NA		NA	NA	NA	NA	NA	Sí	92	No induction	Tacrolimus	Mycophenolic acid	ICN + MMF	No	NA	NA	0	0	0	214	NA	Yes	166	Asymptomatic replication
97	509	Hospital Clínic Barcelona	Female	69	No	No	Yes	Peritoneal dialysis	JAN 2011	No	NA	Negative	Negative	NA	Negative	Positive	Positive	Kidney	Elective	Etiología no filiada	Deceased	NA	NA	Sí	NA	HCV	1:30:00	0	ertapenem	NA	Yes	No	Sí	92	Thymoglobulin	Everolimus	Tacrolimus	ICN + mTOR	No	NA	NA	NA	NA	NA	NA	NA	Yes	246	Asymptomatic replication
98	384	Hospital Clínic Barcelona	Male	36	Sí	Yes	Yes	Peritoneal dialysis		No	NA	Negative	Negative	NA	Negative	Positive	Negative	Kidney-pancreas	Elective	Diabetes	Deceased	45	Hemorragic stroke	No	NA	NA	4:00:00	0	ertapenem	vancomycin	Yes	Fluconazol	Sí	92	Thymoglobulin	Tacrolimus	Mycophenolic acid	ICN + MMF	No	NA	NA	147342	NA	NA	NA	NA	Yes	146	Asymptomatic replication
99	1337	Cruces	Male	61	Sí	No	No	No		No	NA	Negative	Negative	NA	Negative	Positive	Positive	Liver	Elective	Hepatocarcinoma	Deceased	72	Ischemic stroke	NA	NA	NA		NA	cefotaxime	ampicillin	NA	NA	Sí	92	No induction	Tacrolimus	Everolimus	ICN + mTOR	No	NA	NA	3620	0	0	0	0	Yes	129	Asymptomatic replication
100	738	Cruces	Male	53	No	No	No	No		No	16	Negative	Negative	0	Positive	Positive	Negative	Liver	Elective	VHB	Deceased	22	otras	NA	NA	NA	4.1	NA	cefotaxime	ampicillin	NA	NA	Sí	90	No induction	Tacrolimus	Everolimus	ICN + mTOR	No	NA	NA	441	0	0	0	0	Yes	134	Asymptomatic replication
101	203	Hospital Clínic Barcelona	Male	51	Sí	No	Yes	Hemodialysis		No	NA	Negative	Negative	NA	Negative	Positive	Positive	Kidney	Elective	Diabetes	Deceased	64	Hemorragic stroke	No	NA	NA	2.3	NA	ertapenem	NA	Yes	No	Sí	90	Basiliximab	Tacrolimus	Mycophenolic acid	ICN + MMF	No	NA	NA	889	NA	5630	3970	NA	Yes	132	Asymptomatic replication
102	523	Hospital Clínic Barcelona	Female	50	No	No	Yes	Hemodialysis	may-13	No	NA	Negative	Negative	NA	Negative	Positive	Negative	Kidney	Elective	Poliquistosis	Asystole	NA	Cardiac arrest	No	NA	NA	2	0	ertapenem	NA	Yes	No	Sí	81	Thymoglobulin	Tacrolimus	Sirolimus	ICN + mTOR	No	NA	NA	NA	483	NA	NA	NA	Yes	138	Asymptomatic replication
103	365	Reina Sofía	Female	64	No	No	Yes	NA		No	NA	Negative	Negative	NA	Negative	Positive	Negative	Kidney	Elective	Poliquistosis	Deceased	NA	NA	No	NA	NA		NA	NA	NA	NA	NA	Sí	76	No induction	Tacrolimus	Mycophenolic acid	ICN + MMF	No	NA	NA	0	677	NA	NA	NA	Yes	128	Asymptomatic replication
104	955	Hospital Clínic Barcelona	Male	64	No	No	Yes	Hemodialysis	DEC 2008	No	NA	Negative	Negative	NA	Negative	Positive	Positive	Kidney	Elective	IgA nefropathy	Asystole	NA	NA	No	NA	NA	1.35	0	ertapenem	NA	Yes	No	Sí	207	Thymoglobulin	Tacrolimus	Sirolimus	ICN + mTOR	No	NA	NA	NA	NA	NA	NA	NA	No	NA	NA
105	311	Reina Sofía	Male	49	No	No	Yes	NA		No	NA	Negative	Negative	NA	Negative	Positive	Negative	Kidney	Elective	Etiología no filiada	Deceased	NA	NA	No	NA	NA		NA	NA	NA	NA	NA	Sí	134	No induction	Tacrolimus	Mycophenolic acid	ICN + MMF	No	NA	NA	0	NA	0	NA	0	No	NA	NA
106	190	Marques de Valdecilla	Male	54	No	Yes	No	No		No	NA	Negative	Negative	NA	Negative	Positive	Positive	Heart	Urgent	Dilatada idiopática	Deceased	41	Ischemic stroke	No	NA	NA	3:35:00	2	cefazolin	NA	NA	NA	Sí	105	No induction	Tacrolimus	Mycophenolic acid	ICN + MMF	No	NA	NA	0	NA	0	0	0	No	NA	NA
107	1101	Hospital Clínic Barcelona	Male	50	No	No	Yes	Hemodialysis	APR 2011	No	NA	Negative	Negative	NA	Negative	Positive	Positive	Kidney	Elective	Poliquistosis	Asystole	NA	Cardiac arrest	No	NA	NA	1.45	0	ertapenem	NA	Yes	No	Sí	92	Thymoglobulin	Tacrolimus	Sirolimus	ICN + mTOR	No	NA	NA	0	0	0	0	NA	No	NA	NA
108	710	Hospital Clínic Barcelona	Male	49	Sí	No	Yes	Hemodialysis	jun-12	No	NA	Negative	Negative	NA	Negative	Negative	Negative	Kidney	Elective	Diabetes	Asystole	NA	Cardiac arrest	No	NA	NA	2:15:00	0	ertapenem	NA	Yes	No	Sí	92	Thymoglobulin	Tacrolimus	Sirolimus	ICN + mTOR	No	NA	NA	NA	NA	NA	NA	0	No	NA	NA
109	744	Hospital Clínic Barcelona	Female	61	No	Yes	Yes	Hemodialysis	nov-04	No	NA	Negative	Negative	NA	Negative	Positive	Positive	Kidney	Elective	Pielonefritis crónica	Deceased	NA	NA	No	NA	NA	2:20:00	0	ertapenem	NA	Yes	No	Sí	92	Thymoglobulin	Tacrolimus	Everolimus	ICN + mTOR	Yes	NA	NA	NA	0	NA	NA	NA	No	NA	NA
110	1015	Hospital Clínic Barcelona	Male	62	No	No	No	No		No	11	Negative	Positive	1b	Negative	Positive	Positive	Liver	Elective	Hepatocarcinoma	Deceased	66	Hemorragic stroke	No	NA	NA	6.25	0	ceftazidime	teicoplanin	Yes	Micafungina	Sí	91	Basiliximab	Tacrolimus	Mycophenolic acid	ICN + MMF	No	NA	NA	NA	NA	NA	NA	NA	No	NA	NA
111	708	Hospital Clínic Barcelona	Female	56	Sí	No	Yes	Hemodialysis	jun-13	No	NA	Negative	Negative	NA	Negative	Positive	Negative	Kidney	Elective	Etiología no filiada	Asystole	NA	Cardiac arrest	No	NA	NA	2:50:00	0	ertapenem	NA	Yes	No	Sí	90	Thymoglobulin	Tacrolimus	Sirolimus	ICN + mTOR	No	NA	NA	0	NA	NA	0	0	No	NA	NA
112	1368	Hospital Clínic Barcelona	Male	44	No	No	No	No		No	NA	Negative	Negative	NA	Negative	Positive	Negative	Liver	Urgent	Autoimmune	Deceased	64	Hemorragic stroke	Sí	Respiratory	Not isolated	5.1	0	ceftazidime	teicoplanin	Yes	Anfotericina nebulizada	Sí	88	Basiliximab	Mycophenolic acid	Everolimus	mTOR + MMF	No	NA	NA	NA	0	NA	NA	NA	No	NA	NA
113	1445	Hospital Clínic Barcelona	Male	54	No	No	No	No		No	20	Negative	Negative	NA	Negative	Positive	Positive	Liver	Elective	Enol	Deceased	49	Hemorragic stroke	No	NA	NA	5.15	0	aztreonam	NA	Yes	Nystatin	Sí	87	Basiliximab	Tacrolimus	Mycophenolic acid	ICN + MMF	No	NA	NA	NA	NA	0	0	0	No	NA	NA
114	1463	Hospital Clínic Barcelona	Male	59	No	No	No	No		No	15	Negative	Negative	NA	Negative	Positive	Positive	Liver	Elective	Hepatocarcinoma	Deceased	44	Traumatic brain injury	No	NA	NA	6.15	0	ceftazidime	teicoplanin	Yes	Nystatin	Sí	85	Basiliximab	Tacrolimus	Mycophenolic acid	ICN + MMF	No	NA	NA	NA	0	0	NA	0	No	NA	NA
115	112	Bellvitge	Male	64	No	No	No	No		No	NA	Negative	Negative	NA	Negative	Positive	Positive	Liver	Elective	Hepatocarcinoma	Deceased	NA	NA	No	NA	NA		NA	aztreonam	teicoplanin	Yes	No	Sí	67	Basiliximab	Tacrolimus	Mycophenolic acid	ICN + MMF	No	NA	NA	NA	NA	NA	NA	NA	No	NA	NA
116	125	Bellvitge	Male	51	Sí	No	No	No		No	NA	Negative	Negative	NA	Negative	Positive	Positive	Liver	Elective	Other	Deceased	NA	NA	No	NA	NA		NA	ceftazidime	teicoplanin	Yes	No	Sí	NA	Basiliximab	Tacrolimus	Mycophenolic acid	ICN + MMF	No	NA	NA	NA	NA	NA	NA	NA	No	NA	NA
[truncated: 108 more columns]
